# Supplementary material for: Withania somnifera modulates cancer cachexia associated inflammatory cytokines and cell death in leukaemic THP-1 cells and peripheral blood mononuclear cells (PBMC’s)
Source: BMC Complement Altern Med. 2018 Apr 10;18:126. doi: 10.1186/s12906-018-2192-y (PMC5891897; doi:10.1186/s12906-018-2192-y)
Supplement: Supplementary file 1 — Assay data from root extract of W. Somnifera. (XLSX 288 kb) [file 12906_2018_2192_MOESM1_ESM.xlsx]

## Sheet: DPPH
	Withania somnifera
	DPPH assay
	Methanol	0.05	0.1	0.2	0.4
	0	14.4645	19.9235	39.1516	46.2796
	0	14.8766	20.0208	39.5898	46.472
	0	12.4478	23.5396	37.1001	46.3627
	0	11.5291	22.7099	36.8861	46.4162

## Sheet: Cell viability
	Withania somnifera
	Cell viability
	PBMC 24 hours
	Control	0.05	0.1	0.2	0.4
	100	74.1971	90.1145	74.6998	79.5588
	100	83.7649	68.3634	65.9298	85.2768
	100	66.0134	73.767	79.7498	75.5761
	100	83.8114	68.6453	79.04	76.8248
	THP-1 24 hours
	Control	0.05	0.1	0.2	0.4
	100	104.136	104.522	113.46	123.18
	100	104.644	104.676	115.096	127.484
	100	102.068	97.8023	116.195	122.044
	100	96.4848	103.404	119.219	117.463
	PBMC 72 hours
	Control	0.05	0.1	0.2	0.4
	100	148.177	102.979	99.6918	143.041
	100	153.301	103.973	92.477	137.935
	100	136.68	100.896	88.8613	118.304
	100	116.199	89.5183	81.8952	109.369
	THP-1 72 hours
	Control	0.05	0.1	0.2	0.4
	100	84.5333	84.4208	81.1085	85.9823
	100	90.7346	89.1728	88.5944	90.2518
	100	88.9918	83.972	84.5082	86.4684
	100	99.472	91.4052	81.464	83.9881

## Sheet: Cytokines PBMC
	Withania somnifera
	PBMC Cytokines
	TNF-α
	Control	0.05	0.1	0.2	0.4
	332.855	311.055	335.945	275.764	269.982
	337.582	316.127	316.545	274.309	271.709
	332.673	322.527	317.473	296.545	264.782
	341.764	327.964	335.2	284.709	261.745
	IL-1β
	Control	0.05	0.1	0.2	0.4
	173.749	203.682	217.17	207.219	190.145
	152.444	211.828	219.615	209.17	186.103
	182.243	187.505	219.286	207.932	184.816
	163.962	184.706	220.212	207.139	188.578
	IL-6
	Control	0.05	0.1	0.2	0.4
	656.128	682.663	671.361	658.732	464.663
	675.314	649.872	688.337	663.895	415.663
	679.244	661.314	679.5	683.756	479.639
	620.826	661.895	694.151	686.686	495.57
	IL-10
	Control	0.05	0.1	0.2	0.4
	48.0771	44.5069	46.3664	26.2424	21.4821
	47.449	45.1928	45.7961	26.6391	21.5895
	45.2342	42.9697	46.4242	30.7135	20.573
	47.2011	45.0275	46.7713	29.54	20.6391

## Sheet: Cytokines THP-1
	Withania somnifera
	THP-1 Cytokines
	TNF-α
	Control	0.05	0.1	0.2	0.4
	13.8485	11.9939	9.95758	7.68485	7.19394
	13.2667	11.6667	9.55758	7.59394	7.37576
	13.7394	11.0121	8.93939	7.8303	7.48485
	14.903	11.1394	8.93939	7.68485	7.32121
	IL-1β
	Control	0.05	0.1	0.2	0.4
	22.0813	13.9472	13.813	10.7581	5.95935
	22.5142	14.624	13.4228	10.7947	6.24594
	21.6423	14.9655	13.2033	10.6728	6.85569
	21.5508	14.5691	13.685	9.66667	7.14228
	IL-6
	Control	0.05	0.1	0.2	0.4
	79.4186	63.4302	39.0581	26.6046	5.63954
	79.7791	61.1279	38.1046	26.1628	5.16279
	75.4419	65.2674	44.3721	26.8837	6.69767
	79.8488	61.7558	43.9302	27.3954	6.91861
	IL-10
	Control	0.05	0.1	0.2	0.4
	2.93802	2.17769	3.13636	1.63223	0.0619835
	2.49173	2.06198	3.60744	1.25207	0.0289256
	2.90496	2.11984	6.3595	1.69008	1.20248

## Sheet: Caspase 3 7
	Withania somnifera
	Caspase 3/7
	PBMC 24 hours
	Control	0.05	0.1	0.2	0.4
	775146	810102	1128460	894786	1701720
	776151	811726	1172362	897384	1717263
	THP-1 24 hours
	Control	0.05	0.1	0.2	0.4
	123722	131946	228910	340095	942449
	126453	131112	229902	341092	943192
	PBMC 72 hours
	Control	0.05	0.1	0.2	0.4
	15589100	19617900	19249300	15439700	16505600
	15522110	19676350	19289710	15400820	16522170
	THP-1 72 hours
	Control	0.05	0.1	0.2	0.4
	747315	691599	820986	752741	662021
	745241	692187	821287	753721	663192

## Sheet: Caspase 8
	Withania somnifera
	Caspase 8
	PBMC 24 hours
	Control	0.05	0.1	0.2	0.4
	19017.4	15500.5	19198.7	24603.9	481923
	17947.4	15473.5	19201.7	24552.9	480948
	THP-1 24 hours
	Control	0.05	0.1	0.2	0.4
	1021670	847384	241733	712638	242726
	1019690	840680	240871	717241	248446
	PBMC 72 hours
	Control	0.05	0.1	0.2	0.4
	4268480	5386300	5210100	4278510	2965030
	4261721	5381726	5211625	4271622	2966192
	THP-1 72 hours
	Control	0.05	0.1	0.2	0.4
	99123.4	97791	121573	109385	95184.9
	99122.4	97799	121663	109526	95136.9

## Sheet: Caspase 9
	Withania somnifera
	Caspase 9
	PBMC 24 hours
	Control	0.05	0.1	0.2	0.4
	36612.2	37561.6	25282.6	39679.4	35030.8
	36661.2	37718.6	25321.6	39762.4	35182.8
	THP-1 24 hours
	Control	0.05	0.1	0.2	0.4
	103385	236055	245720	77370.3	319675
	104632	236902	245982	77674.3	319666
	PBMC 72 hours
	Control	0.05	0.1	0.2	0.4
	11170900	14045900	12878200	10181600	9270050
	11837360	14726350	12928360	10917260	9273625
	THP-1 72 hours
	Control	0.05	0.1	0.2	0.4
	573642	556170	704081	608946	563686
	574012	556319	705017	609172	564126

## Sheet: ATP
	Withania somnifera
	ATP
	PBMC 24 hours
	Control	0.05	0.1	0.2	0.4
	471723	279792	520300	377003	693105
	471112	276772	521222	371226	699982
	THP-1 24 hours
	Control	0.05	0.1	0.2	0.4
	264477	373077	511982	2967720	1045080
	262652	372212	514432	2999876	1011256
	PBMC 72 hours
	Control	0.05	0.1	0.2	0.4
	2030070	1026250	1282870	1324790	1360300
	2084736	1018273	1218263	1317263	1311927
	THP-1 72 hours
	Control	0.05	0.1	0.2	0.4
	433002	412880	488477	457894	403970
	433380	413712	489273	457261	404018

## Sheet: GSH
	Withania somnifera
	GSH
	PBMC 24 hours
	Control	0.05	0.1	0.2	0.4
	1.59823	1.42179	1.61823	1.3897	1.32589
	1.62741	1.46284	1.61477	1.39104	1.31622
	THP-1 24 hours
	Control	0.05	0.1	0.2	0.4
	1.62792	1.27041	2.04318	3.26786	2.78072
	1.63563	1.26311	2.04706	3.23814	2.78935
	PBMC 72 hours
	Control	0.05	0.1	0.2	0.4
	4.79285	5.24126	4.01535	2.31851	4.69499
	4.8065	5.22175	4.01386	2.32695	4.69947
	THP-1 72 hours
	Control	0.05	0.1	0.2	0.4
	1.60383	1.54612	1.58553	1.3959	1.40682
	1.61151	1.54961	1.59297	1.40552	1.41508
